# Supplementary material for: CT45A1‐mediated MLC2 (MYL9) phosphorylation promotes natural killer cell resistance and outer cell fate in a cell‐in‐cell structure, potentiating the progression of microsatellite instability‐high colorectal cancer
Source: Mol Oncol. 2024 Sep 25;19(2):430–51. doi: 10.1002/1878-0261.13736 (PMC11793002; doi:10.1002/1878-0261.13736)
Supplement: Supplementary file 10 — Fig. S10. Uncropped western blot images. The uncropped blots and molecular weight labels are shown in the indicated images. [file MOL2-19-430-s012.zip]

Archive with 7 entries (7 files):
- Figure S10-1.tif
- Figure S10-2.tif
- Figure S10-3.tif
- Figure S10-4.tif
- Figure S10-5.tif
- Figure S10-6.tif
- Figure S10-7.tif
